# Supplementary material for: A generic schema and data collection forms applicable to diverse entomological studies of mosquitoes
Source: Source Code Biol Med. 2016 Mar 28;11:4. doi: 10.1186/s13029-016-0050-1 (PMC4809029; doi:10.1186/s13029-016-0050-1)
Supplement: Additional file 1: — The data collection forms. This excel document allows users to easily edit and print the data collection forms. The master dictionary is also included with the data collection forms. (XLSX 143 kb) [file 13029_2016_50_MOESM1_ESM.xlsx]

## Sheet: IC1
Informed Consent Record Form						PROJECT CODE (PC):				EXPERIMENT NO (EN):			SERIAL NO (SEN):
Site (SI):							Form Type (FT): IC1			IRB Approval No:
Form Row (FR)	Informed Consent Type (IC)	Date of Completion (DT)	Informed Consent Serial Number (DSEN)	LOCATION DESCRIPTION VARIABLES										Notes
				GENERIC					PROJECT SPECIFIC
				Enumeration area (EA)	Cluster (CR)	Compound or Plot (CP)	Household (HH)	Structure ID (STID)	House/Hut (SHH)	Station (ST)	Volunteer Initials (VI)	Volunteer Name (VN)
				MARK X FOR ALL VARIABLES WHICH MUST BE RECORDED
A	B	C	D	E	F	G	H	I	J	K	L	M		N
01
02
03
04
05
06
07
08
09
10
11
12
13
14
15
16
17
18
19
20
EXPERIMENT SUPERVISORS INITIALS (ESI):
RESPONSIBLE SCIENTISTS INITIALS (RSC:)

## Sheet: ED1
Experimental design: Field Collections					PROJECT CODE (PC):						EXPERIMENT NO (EN):								SERIAL NO (SEN):
					FORM TYPE (FT):			ED1			SITE (SI):
Form Row (FR)	Date of Collection (DT)	COLLECTION ATTRUBUTES																			Valid Catch (VC): 1=yes, 2=missing data	SS Form Serial No. (DSEN)	Notes
		GENERIC											EXPERIMENT SPECIFIC
		Enumeration area (EA)	Cluster (CR)	Compound or Plot (CP)	Household (HH)	Structure/Habitat ID (SID)	Method (ME)	Indoor/Outdoor (IN) (1 = in, 2 = out)	Habitat type (HT)	Start Time (ST)	Finish Time (FT)	Holding Period (HP)	Round (RND)	Block (BLK)	House/Hut (SHH)	Station (ST)	Volunteer initials (VI)	Treatment (TR)	Experimental Day (DY)	No. Household Sampled (HS)
		MARK X FOR ALL VARIABLES WHICH MUST BE RECORDED
							X	X		X	X
A	B	C	D	E	F	G	H	I	J	K	L	M	N	O	P	Q	R	S	T	U	V	W	X
1
2
3
4
5
6
7
8
9
10
11
12
13
14
15
16
17
18
19
20
EXPERIMENT SUPERVISORS INITIALS (ESI):																		AND SIGNATURE:
RESPONSIBLE SCIENTISTS INITIALS (RSI:)																		AND SIGNATURE:
Method (ME): 01 = HLC; 02 = ITT; 03 = CDC LT; 04 = Resting box; 05 = Aspirator resting sites; 06 = Floor; 07 = Entry window; 08 = Entry eave; 09 = Entry; 10 = Exit window; 11 = Exit eave; 12 = Exit; 13 = PSC; 14 = Dip; 15 = Substrate; 16 = Emergence trap; 17 = Ovitrap
Habitat type (HT): 01 = Puddles & tire tracks; 02 = Swampy areas; 03 = Mangrove swamp/saltwater marsh; 04 = Drain/ditch; 05 = Construction pit/foundations/man-made hole; 06 = Water storage container; 07 = Rice paddy;
	08 = Raised bed agriculture; 09 = Other agriculture; 10 = Stream/river bed; 11 = Pond; 12 = Other (describe)

## Sheet: ED2
Experimental design: Batch and/or Pool																			SERIAL NO (SEN):
PROJECT CODE (PC):					EXPERIMENT NO (EN):						FORM TYPE (FT): ED2			SITE (SI):
Form Row (FR)	SOURCE SAMPLE ATTRIBUTES											EXPERIMENTAL DESIGN										Valid Assay (VA): 1=yes, 2=no	SS Form Serial No. (DSEN)
	Source Form Serial No. (SSEN)	Source Form Row (SFR)	Sample Lable Code (SLC)	Source Body Part (SBP)	Source Sample Type (SST)	Source Sample ID (SSID)	Source Colony Code (SCC)	Source Taxon (STX)	Source Sex and Abdominal Status (SSAS)	Age (AG)	Number of Mosquitoes (N)	GENERIC		EXPERIMENT SPECIFIC
												Start Date (SD)	Start Time (ST)	Treatment (TR)	Volunteer Initials (VI)	Replicate (REP)	Round (RND)	Experimental Day (DY)	Other 1 (OTH1)	Other 2 (OTH2)	Other 3 (OTH)
	MARK X						MARK X FOR ALL VARIABLES WHICH MUST BE RECORDED
A	B	C	D	E	F	G	H	I	J	K	L	M	N	O	P	Q	R	S	T	U	V	W	X
1
2
3
4
5
6
7
8
9
10
11
12
13
14
15
16
17
18
19
20
EXPERIMENT SUPERVISORS INITIALS (ESI):																		AND SIGNATURE:
RESPONSIBLE SCIENTISTS INITIALS (RSI:)																		AND SIGNATURE:
Body Part (BP): 01 = Whole Adult; 13 = Eggs; 16 = Larvae; 17 = L1; 18 = L2; 19 = L3; 20 = L4; 21 = L1&L2; 22 = L3&L4; 23 = Pupae
Sample Type (ST): 1 = Individual, 2 = Batch
Colony Code (SCC): 1 = An. gambiae s.s.; 2 = An. arabiensis; 3 = Cx. quinquefasciatus
Taxon (TX): 49 = Anopheles sp,; 01 = An. gambiae s.l.; 02 = An. funestus; 50 = Culex sp.; 60 = Mansonia sp.; 70 = Aedes sp.; 80 = Coquilettidia sp.
Sex and Adbominal Status (SAS): 1 = Total Male; 2 = Unfed; 3 = Partly Fed; 4 = Fed; 5 = Gravid/semigravid; 6 = Total Female

## Sheet: SS1
Sample Sorting: Adult Field Collection					Project Code (PC):			Experiment No. (EN):					Serial No. (SEN):
Date (DT):					Form Type (FT): SS1			ED Form Serial No. (SSEN):						ED Form Row (SFR):
Form Row (FR)	Taxon (TX)	Taxon Description	Sex & abdominal status (SAS)	Sex and abdominal status description	Number Caught (N)	Notes and observations	Sample Label Code (SLC)		Body Form (BF):
									Sample type variables
									Number of Individuals	Number of batches	Number in Batch 1 (SID = 01)	Number in Batch 2 (SID = 02)	Number in Batch 3 (SID = 03)	Number in Batch 4 (SID = 04)	Number in Batch 5 (SID = 05)	Number in Batch 6 (SID = 06)	Number in Batch 7 (SID = 07)	Number Discarded
									Sample type (ST):
A	B	C	D	E	F	G	H		I	K	L	M	N	O	P	Q	R	S
ANOPHELES SPECIES									1		2	2	2	2	2	2	2
1	1	An. gambiae s.l.	1	Total Male
2			2	Unfed
3			3	Partly Fed
4			4	Fed
5			5	Gravid/semigravid
6			6	Total Female
7	2	An. funestus	1	Total Male
8			2	Unfed
9			3	Partly Fed
10			4	Fed
11			5	Gravid/semigravid
12			6	Total Female
13			1	Total Male
14			2	Unfed
15			3	Partly Fed
16			4	Fed
17			5	Gravid/semigravid
18			6	Total Female
19			1	Total Male
20			2	Unfed
21			3	Partly Fed
22			4	Fed
23			5	Gravid/semigravid
24			6	Total Female
25			1	Total Male
26			2	Unfed
27			3	Partly Fed
28			4	Fed
29			5	Gravid/semigravid
30			6	Total Female
31			1	Total Male
32			2	Unfed
33			3	Partly Fed
34			4	Fed
35			5	Gravid/semigravid
36			6	Total Female
CULICINES
37	50	Culex sp.	1	Total Male
38			6	Total Female
39	60	Mansonia sp.	1	Total Male
40			6	Total Female
41	70	Aedes sp.	1	Total Male
42			6	Total Female
43	80	Coquilettidia sp.	1	Total Male
44			6	Total Female
45			1	Total Male
46			6	Total Female
Taxon (TX): 03 = An. coustani; 04 = An. pharoensis; 05 = An. squamosus; 06 = An. maculipalpis;										Labelling details:			First line:		FT.SEN.FR
07 = An. pretoriensis; 08 = An. paludis; 09 = An. wellcomei; 10 = An. ziemanni													Second line:		SLC.BP.ST.SID

## Sheet: SS2
Sample Sorting: Immature field collection										Project Code (PC):							Experiment No. (EN):			SERIAL NO. (SEN):
FORM TYPE (FT): SS2											ED Form Serial No. (SSEN):							ED Form Row (SFR):
Was the habitat wet? (1 = yes, 2 = no):											What was the size of the habitat perimeter? (1 = <10m; 2 = 10-100m; 3 = >100m):
Form Row (FR)	Taxon (TX)	Taxon description	Select which body parts must be recorded (Mark X)	Body Form (BF)	Body Form Description	Number sampled in each individual dipping effort (NDI)										Total No. Observed (N)	Notes and observations	Sample Lable Code (SLC)		Sample type variables
						1	2	3	4	5	6	7	8	9	10					No. of Individuals (NI)	Number of batches (NB)	Number in Batch 1 (SID = 01)	Number in Batch 2 (SID = 02)	Number in Batch 3 (SID = 03)	Number in Batch 4 (SID = 04)	Number in Batch 5 (SID = 05)	Number in Batch 6 (SID = 06)	Number in Batch 7 (SID = 07)	Number Discarded (ND)
						MARK X FOR ALL VARIABLES WHICH MUST BE RECORDED
																				Sample type (ST):
A	B	C	D	E	F	G	H	I	J	K	L	M	N	O	P	Q	R	S		T	U	V	W	X	Y	Z	AA	AB	AC
																				1		2	2	2	2	2	2	2
01	49	Anopheles sp.		13	Eggs
02				17	L1
03				18	L2
04				19	L3
05				20	L4
06				21	L1&L2
07				22	L3&L4
08				16	Total larvae
09	50	Culex sp.		13	Eggs
10				17	L1
11				18	L2
12				19	L3
13				20	L4
14				21	L1&L2
15				22	L3&L4
16				16	Total larvae
17	70	Aedes sp.		13	Eggs
18				17	L1
19				18	L2
20				19	L3
21				20	L4
22				21	L1&L2
23				22	L3&L4
24				16	Total larvae
25				13	Eggs
26				17	L1
27				18	L2
28				19	L3
29				20	L4
30				21	L1&L2
31				22	L3&L4
32				16	Total larvae
33	98	Unknown		23	Pupae

## Sheet: SS3
Sample Sorting: Batch and/or Pool						Project Code (PC):						Experiment No. (EN):					SERIAL NO. (SEN):
FORM TYPE (FT): SS3						ED Form Serial No. (SSEN):						ED Form Row (SFR):
Form Row (FR)	Sorting/Obersvation Variables													No. Observed (N)	Sample Lable Code (SLC)		Sample type variables
	StartDate(SD)						FinishDate(FD)										No. of Individuals	Number of batches	Number in Batch 1 (SID = 01)	Number in Batch 2 (SID = 02)	Number in Batch 3 (SID = 03)	Number in Batch 4 (SID = 04)	Number in Batch 5 (SID = 05)	Number in Batch 6 (SID = 06)	Number in Batch 7 (SID = 07)	Number Discarded
	Dead (DD) (1 = yes, 2 = Knockdown, 3 = no)	Taxon (TX)	Sex and Abdominal Status (SAS)	Mated (MT) (1 = yes, 2 = no)	Choice (CH)	Label (LA)	Finish Time (FT)	Body Form (BF)	Holding period (HP)	Other 5 (OTH5)	Other 6 (OTH6)	Other 7 (OTH7)	Other 8 (OTH8)
	MARK X FOR ALL VARIABLES WHICH MUST BE RECORDED
	Define whether the attribute is categorical (CA) or continuous (CO)
																	Sample type (ST):
A	B	C	D	E	F	G	H	I	J	K	L	M	N	O	P		Q	R	S	T	U	V	W	X	Y	Z
																	1		2	2	2	2	2	2	2
01
02
03
04
05
06
07
08
09
10
11
12
13
14
15
16
17
18
19
20
21
22
23
24
25
26
27
28
29
30
31
32
33
34
35
Sex and Abdominal Status (SAS): 1 = Total Male; 2 = Unfed; 3 = Partly Fed; 4 = Fed; 5 = Gravid/semigravid; 6 = Total Female																	Labelling details:			First line:			FT.SEN.FR
Body Part (BP): 01 = Whole Adult; 13 = Eggs; 16 = Larvae; 17 = L1; 18 = L2; 19 = L3; 20 = L4; 21 = L1&L2; 22 = L3&L4; 23 = Pupae																				Second line:			SLC.BP.ST.SID

## Sheet: SO1
Sample observation: Laboratory analysis				Project Code (PC):					Experiment No. (EN):										Form Type (FT): SO1							Serial No. for box & form (SEN):
Form Row (FR)	Box Row & Column (RC)	SS Form Serial Number (SSEN)	SS Form Row (SFR)	Body Form (SBF)	Source Sample Label Code (SSLC)	Sample Type (SST)	Source Sample ID (SSID)	Taxon (STX)																											Body Parts Stored (BPS)
																																			MARK (X) ALL THAT APPLY
									PCR				CSP ELISA								Bloodmeal ELISA														Intact (BP = 1)	Carcass (BP = 2)	Abdomen (BP = 3)	Head/Thorax (BP = 4)	Legs (BP = 5)	DNA (BP = 6)	MG homogenate (BP = 7)	HT homogenate (BP = 8)	Discard
									(1=A. gambiae s.s., 2=A. arabiensis)				(1=yes, 2=no, -99=ND)								(1=yes, 2=no, -99=ND)
									Species		KDR		Pf		Pv		Po		Pm		Human		Chicken		Goat		Bovine		Dog		Cat		Rat
									MARK (X) EACH WHITE COLUMN TO REQUEST (RQ) THAT ASSAY FOR THAT SAMPLE, THE RESULT (RS) OF WHICH WILL BE RECORDED IN THE GREY COLUMN
									RQ	RS	RQ	RS	RQ	RS	RQ	RS	RQ	RS	RQ	RS	RQ	RS	RQ	RS	RQ	RS	RQ	RS	RQ	RS	RQ	RS	RQ	RS
A	B	C	D	E	F	G	H	I	J	K	L	M	N	O	P	Q	R	S	T	U	V	W	X	Y	Z	AA	AB	AC	AD	AE	AF	AG	AH	AI	AJ	AK	AL	AM	AN	AO	AP	AQ	AR
01	A1
02	A2
03	A3
04	A4
05	A5
06	A6
07	A7
08	A8
08	A9
10	B1
11	B2
12	B3
13	B4
14	B5
15	B6
16	B7
17	B8
18	B9
19	C1
20	C2
21	C3
22	C4
23	C5
24	C6
25	C7
EXPERIMENT SUPORVISOR INTIALS (ESI):									AND SIGNATURE:																	BOX COMPLETION DATE (BD) [dd/mm/yyyy]:
RESPONSIBLE SCIENTIST INITIALS (RSC):									AND SIGNATURE:																	ALL SHADED SECTIONS TO BE FILLED IN BY THE LABORATORY STAFF
LABORATORY RECIPIENT INITIALS (LRI):									AND SIGNATURE:
LABORATORY RECEIPT DATE (LRD):									LABORATORY FIRST PROCESSED DATE:
Sample observation: Laboratory analysis				Project Code (PC):					Experiment No. (EN)										Form Type (FT): SO1							Serial No. for box & form (SEN):
Form Row (FR)	Box Row & Column (RC)	SS Form Serial Number (SSEN)	SS Form Row (SFR)	Body Part (SBP)	Sample Label Code (SSLC)	Sample Type (SST)	Sample ID (SSID)	Taxon (STX)																											Body Parts Stored (BPS)
																																			MARK (X) ALL THAT APPLY
									PCR				CSP ELISA								Bloodmeal ELISA														Intact (BP = 1)	Carcass (BP = 2)	Abdomen (BP = 3)	Head/Thorax (BP = 4)	Legs (BP = 5)	DNA (BP = 6)	MG homogenate (BP = 7)	HT homogenate (BP = 8)	Discard
									(1=A. gambiae s.s., 2=A. arabiensis)				(1=yes, 2=no, -99=ND)								(1=yes, 2=no, -99=ND)
									Species		KDR		Pf		Pv		Po		Pm		Human		Chicken		Goat		Bovine		Dog		Cat		Rat
									MARK (X) EACH WHITE COLUMN TO REQUEST (RQ) THAT ASSAY FOR THAT SAMPLE, THE RESULT (RS) OF WHICH WILL BE RECORDED IN THE GREY COLUMN
									RQ	RS	RQ	RS	RQ	RS	RQ	RS	RQ	RS	RQ	RS	RQ	RS	RQ	RS	RQ	RS	RQ	RS	RQ	RS	RQ	RS	RQ	RS
A	B	C	D	E	F	G	H	I	J	K	L	M	N	O	P	Q	R	S	T	U	V	W	X	Y	Z	AA	AB	AC	AD	AE	AF	AG	AH	AI	AJ	AK	AL	AM	AN	AO	AP	AQ	AR
26	C8
27	C9
28	D1
29	D2
30	D3
31	D4
32	D5
33	D6
34	D7
35	D8
36	D9
37	E1
38	E2
39	E3
40	E4
41	E5
42	E6
43	E7
44	E8
45	E9
46	F1
47	F2
48	F3
49	F4
50	F5
51	F6
52	F7
53	F8
Sample observation: Laboratory analysis				Project Code (PC):					Experiment No. (EN)										Form Type (FT): SO1							Serial No. for box & form (SEN):
Form Row (FR)	Box Row & Column (RC)	SS Form Serial Number (SSEN)	SS Form Row (SFR)	Body Part (SBP)	Sample Label Code (SSLC)	Sample Type (SST)	Sample ID (SSID)	Taxon (STX)																											Body Parts Stored (BPS)
																																			MARK (X) ALL THAT APPLY
									PCR				CSP ELISA								Bloodmeal ELISA														Intact (BP = 1)	Carcass (BP = 2)	Abdomen (BP = 3)	Head/Thorax (BP = 4)	Legs (BP = 5)	DNA (BP = 6)	MG homogenate (BP = 7)	HT homogenate (BP = 8)	Discard
									(1=A. gambiae s.s., 2=A. arabiensis)				(1=yes, 2=no, -99=ND)								(1=yes, 2=no, -99=ND)
									Species		KDR		Pf		Pv		Po		Pm		Human		Chicken		Goat		Bovine		Dog		Cat		Rat
									MARK (X) EACH WHITE COLUMN TO REQUEST (RQ) THAT ASSAY FOR THAT SAMPLE, THE RESULT (RS) OF WHICH WILL BE RECORDED IN THE GREY COLUMN
									RQ	RS	RQ	RS	RQ	RS	RQ	RS	RQ	RS	RQ	RS	RQ	RS	RQ	RS	RQ	RS	RQ	RS	RQ	RS	RQ	RS	RQ	RS
A	B	C	D	E	F	G	H	I	J	K	L	M	N	O	P	Q	R	S	T	U	V	W	X	Y	Z	AA	AB	AC	AD	AE	AF	AG	AH	AI	AJ	AK	AL	AM	AN	AO	AP	AQ	AR
54	F9
55	G1
56	G2
57	G3
58	G4
59	G5
60	G6
61	G7
62	G8
63	G9
64	H1
65	H2
66	H3
67	H4
68	H5
69	H6
70	H7
71	H8
72	H9
73	I1
74	I2
75	I3
76	I4
77	I5
78	I6
79	I7
80	I8
81	I9
Sample observation: Laboratory analysis					PROJECT CODE (PC):						FORM TYPE (FT): SO1							SERIAL NO. FOR BOX & FORM (SEN):
`
LABORATORY ANALYSIS AND STORAGE SERVICE CHARGE AGREEMENT (USD/SAMPLE)
									PCR				CSP ELISA								Bloodmeal ELISA														TOTAL OF EACH COST ITEM FOR ALL SAMPLES
									Species		KDR		Pf		Pv		Po		Pm		Human		Chicken		Goat		Bovine		Dog		Cat		Rat
									MARK (X) EACH NARROW COLUMN (CA) TO INDICATE THAT THESE COSTS (CO) ARE CHARGEABLE IN THIS CASE
									CA	COST	CA	COST	CA	COST	CA	COST	CA	COST	CA	COST	CA	COST	CA	COST	CA	COST	CA	COST	CA	COST	CA	COST	CA	COST
A									B	C	D	E	F	G	H	I	J	K	L	M	N	O	P	Q	R	S	T	U	V	W	X	Y	Z	AA	AB	AC	AD	AE	AF	AG	AH	AI
Number of sample preparations (NPR)
Preparaion labour costs (PLC)										0.13		0.13		0.07		0.07		0.07		0.07		0.07		0.07		0.07		0.07		0.07		0.07		0.07
Preparaion reagent costs (PRC)										0.19		0.19		0.13		0.13		0.13		0.13		0.13		0.13		0.13		0.13		0.13		0.13		0.13
Total preparation costs (TPC = (PRC + PLC) x NPR)										$		$		$		$		$		$		$		$		$		$		$		$		$		$
Number of assays (NA)
Assay labour costs (ALC)										0.279		0.279		0.15		0.15		0.15		0.15		0.15		0.15		0.15		0.15		0.15		0.15		0.15
Assay reagent costs (ARC)										0.62		0.62		0.23		0.23		0.23		0.23		0.26		0.26		0.26		0.26		0.26		0.26		0.26
Total assay Costs (TAC = (ALC + ARC) x NA)																																				$
Total preparation and assay costs (TPAC = TPC + TAC)																																				$
Number of tubes or wells stored (NTWS)
Storage costs (SC): Please circle one																											1 year: $0.12				5 years: $0.60
Total storage costs (TSC)																												$								$
Grand Total Chargeable Costs (TCC = TPAC + TSC):																																			$
Date of completion (DTC):					Initials of laboratory manager (LMI):											And signature committing to release of data at agreed charge:
Cost centre to be charged (CCC):					Initials of Responsible scientist (RSI):											And signature authorizing payment of agreed charges:

## Sheet: SO2
Sample observation: Dissection and Wing Length					PROJECT CODE (PC):							EXPERIMENT NO (EN):					FORM TYPE (FT): SO2				SERIAL NO. (SEN):
Form Row (FR)	SS Form Serial Number (SSEN)	SS Form Row (SFR)	Body Form (SBF)	Source Sample Lable Code (SSLC)	Sample Type (SST)	Source Sample ID (SSID)	Taxon (STX)	Sex and Abdominal Status (SSAS)		Dissection Observations (Mark X)									Wing Length	Body parts stored (BPS)
										Mating status		Parity			Infection	Ovariolar stalks				Mark (X) for all that apply
										Mating Plug	Inseminated	Pre-pregravid (Stage I)	Nullipar (Stage II)	Parous	Occysts	Fully dilated A-sacs	No sacs	Intermediate sacs	mm	Carcass (BP = 2)	Abdomen (BP = 3)	Head and Thorax (BP = 4)	Legs (BP = 5)	Midgut (BP = 9)	Ovaries (BP = 10)	Spermathecae (BP = 11)	Salivary Glands (BP = 12)	Discarded
										MARK X FOR ALL VARIABLES WHICH MUST BE RECORDED
A	B	C	D	E	F	G	H	I		J	K	L	M	N	O	P	Q	R	S	T	U	V	W	X	T	Z	AA	AB
1			1		1
2			1		1
3			1		1
4			1		1
5			1		1
6			1		1
7			1		1
8			1		1
9			1		1
10			1		1
11			1		1
12			1		1
13			1		1
14			1		1
15			1		1
16			1		1
17			1		1
18			1		1
19			1		1
20			1		1
EXPERIMENT SUPERVISOR INITALS (ESI):					AND SIGNATURE:						RESPONSIBLE SCIENTISTS INITIALS (RSI:)								AND SIGNATURE:
	Sex and Abdominal Status (SAS): 2 = Unfed; 3 = Partly Fed; 4 = Fed; 5 = Gravid/semigravid

## Sheet: SO3
Sample observation: Individual experimental assays					PROJECT CODE (PC):							EXPERIMENT NO (EN):							FORM TYPE (FT): SO3				SERIAL NO. (SEN):
Form Row (FR)	SS Form Serial Number (SSEN)	SS Form Row (SFR)	Body Form (SBF)	Sample Lable Code (SSLC)	Sample Type (SST)	Sample ID (SSID)	Taxon (STX)	Sex and Abdominal Status (SSAS)						Survival	Oviposition		Fungus	Energy Reserves			Blood	Other	Body parts stored (BPS)
										Start Date	Start Time	Finish Date	Finish Time	No. of Days Survived	Oviposited (1 = yes, 2 = no)	No. of Eggs	Sporulated (1 = yes, 2 = no)	Lipids (µg)	Sugars (µg)	Glycogen (µg)	Blood meal size		Mark (X) for all that apply
																							Intact (BP = 01)	Carcass (BP = 02)	Abdomen (BP = 03)	Head and Thorax (BP = 04)	Legs (BP = 05)	Eggs (BP = 13)	LSG Supernatant (BP = 14)	Blood Meal (BP = 15)	Discarded
										MARK X FOR ALL VARIABLES WHICH MUST BE RECORDED
A	B	C	D	E	F	G	H	I		J	K	L	M	N	O	P	Q	R	S	T	U	V	W	X	Y	Z	AA	AB	AC	AD	AE
01			01		1
02			01		1
03			01		1
04			01		1
05			01		1
06			01		1
07			01		1
08			01		1
09			01		1
10			01		1
11			01		1
12			01		1
13			01		1
14			01		1
15			01		1
16			01		1
17			01		1
18			01		1
19			01		1
20			01		1
EXPERIMENT SUPERVISOR INITALS (ESI):					AND SIGNATURE:							RESPONSIBLE SCIENTISTS INITIALS (RSI:)								AND SIGNATURE:
	Sex and Abdominal Status (SAS): 2 = Unfed; 3 = Partly Fed; 4 = Fed; 5 = Gravid/semigravid

## Sheet: SC1
Sample Constiution: Pools			Form Type (FT): SC1			Serial Number (SEN):
Project Code (PC):			Experiment No. (EN):			Pooled Body Part (BP):
Sample Label Code (SLC):				Sample Type (ST): 3 (Pool)			Sample ID (SID): 01
Form Row (FR)	SS Form Serial No. (SSEN)	SS Form Row (SFR)	Body Form (SBF)	Sample Label Code (SSLC)	Sample Type (SST)	Sample ID (SSID)	Number Included in Pool (N)	Number Used for Other Purposes (NO)	Number Discarded (ND)	Number Remaining (NR)
A	B	C	D	E	F	G	H	I	J	K
01
02
03
04
05
06
07
08
09
10
11
12
13
14
15
16
17
18
19
20
Experiment supervisor intials (ESI):						And signature:
Body Part (BP): 01 = Whole Adult; 13 = Eggs; 16 = Larvae; 17 = L1; 18 = L2; 19 = L3; 20 = L4; 21 = L1&L2; 22 = L3&L4; 23 = Pupae
Sample Type (ST): 1 = Individual, 2 = Batch, 3 = Pool

[truncated: 3 more sheets: ST1, ST2, DataDictionary]
